# Supplementary material for: Effects of Heat Stress on Motion Characteristics and Metabolomic Profiles of Boar Spermatozoa
Source: Genes (Basel). 2022 Sep 14;13(9):1647. doi: 10.3390/genes13091647 (PMC9498559; doi:10.3390/genes13091647)
Supplement: Supplementary file 1 [file genes-13-01647-s001.zip]

Archive with 1 entries (1 files):
- genes-1872568-supplementary.rar
